# Supplementary material for: Intergeneric Comparison of Staminal Trichomes in the Tribe Ipomoeeae (Convolvulaceae)
Source: Plants (Basel). 2024 Jul 25;13(15):2050. doi: 10.3390/plants13152050 (PMC11314094; doi:10.3390/plants13152050)
Supplement: Supplementary file 1 [file plants-13-02050-s001.zip]

Archive with 4 entries (4 files):
- Figure.pdf
- Table S1.xlsx
- Table S2-S3.pdf
- Table S4.xlsx
