# Supplementary material for: Intergeneric Comparison of Staminal Trichomes in the Tribe Ipomoeeae (Convolvulaceae)
Source: Plants (Basel). 2024 Jul 25;13(15):2050. doi: 10.3390/plants13152050 (PMC11314094; doi:10.3390/plants13152050)
Supplement: Supplementary file 1 [file plants-13-02050-s001.zip › Table S1.xlsx]

## Sheet: Description
Table S1. Specimen information of plant materials used in this study.

## Sheet: Table S1
Specimen type	Herbarium	Genus	Species	Colector.no	Country collected
Spirit	BKF	Argyreia	Argyreia adpressa	P. Kochaiphat 331	Thailand
Spirit	BKF	Argyreia	Argyreia breviscapa	N. Chitchak, P. Hassa & P. Traiperm 10	Thailand
Spirit	BKF	Argyreia	Argyreia breviscapa	N. Chitchak, P. Hassa & P. Traiperm 9	Thailand
Spirit	BKF	Argyreia	Argyreia breviscapa	P. Traiperm 629	Thailand
Spirit	BKF	Argyreia	Argyreia capitiformis	P. Hassa 3	Thailand
Spirit	BKF	Argyreia	Argyreia capitiformis	P. Rattanakrajang, N. Chitchak & P. Traiperm 136	Thailand
Spirit	BKF	Argyreia	Argyreia capitiformis	S. Suddee 5404	Thailand
Spirit	BKF	Argyreia	Argyreia capitiformis	S. Suddee 5421	Thailand
Spirit	BKF	Argyreia	Argyreia cheliensis	N. Chitchak, P. Rattanakrajang & P. Traiperm 18	Thailand
Spirit	BKF	Argyreia	Argyreia cheliensis	N. Chitchak, P. Rattanakrajang & P. Traiperm 19	Thailand
Spirit	BKF	Argyreia	Argyreia cheliensis	N. Chitchak, K. Pramali & P. Traiperm 50	Thailand
Spirit	BKF	Argyreia	Argyreia cheliensis	P. Kochaiphat & S. Rujisansakul 356	Thailand
Spirit	BKF	Argyreia	Argyreia collinsiae	N. Chitchak & P. Traiperm 14	Thailand
Spirit	BKF	Argyreia	Argyreia collinsiae	N. Chitchak & P. Traiperm 16	Thailand
Spirit	BKF	Argyreia	Argyreia collinsiae	P. Rattanakrajang, N. Chitchak, P. Srisombat & P. Traiperm 144	Thailand
Spirit	BKF	Argyreia	Argyreia collinsiae	P. Rattanakrajang, P. Sumanon & P. Traiperm 34	Thailand
Spirit	BKF	Argyreia	Argyreia collinsiae	P. Traiperm 624	Thailand
Spirit	BKF	Argyreia	Argyreia collinsiae	P. Traiperm 625	Thailand
Spirit	BKF	Argyreia	Argyreia confusa	N. Chitchak, P. Rattanakrajang, K. Pramali & P. Traiperm 3	Thailand
Spirit	BKF	Argyreia	Argyreia confusa	N. Chitchak, K. Pramali & P. Traiperm 51	Thailand
Spirit	BKF	Argyreia	Argyreia confusa	N. Tetsana, S. Suddee, C. Hemrat, W. Keiwbang & S. Jirakorn 1379	Thailand
Dry	K	Argyreia	Argyreia convolvuloides	J. H. Lace 5382	Myanmar
Spirit	BKF	Argyreia	Argyreia dokmaihom	P. Rattanakrajang, N. Chitchak & P. Traiperm 136	Thailand
Spirit	BKF	Argyreia	Argyreia dokmaihom	P. Rattanakrajang, N. Chitchak & P. Traiperm 137	Thailand
Spirit	BKF	Argyreia	Argyreia dokmaihom	P. Traiperm 475	Thailand
Spirit	BKF	Argyreia	Argyreia gyrobracteata	P. Rattanakrajang, N. Chitchak & P. Traiperm 104	Thailand
Spirit	BKF	Argyreia	Argyreia gyrobracteata	P. Rattanakrajang, N. Chitchak & P. Traiperm 111	Thailand
Spirit	BKF	Argyreia	Argyreia henryi	K. Pramali & P. Traiperm 69	Thailand
Spirit	BKF	Argyreia	Argyreia henryi	N. Chitchak & P. Traiperm 36	Thailand
Spirit	BKF	Argyreia	Argyreia hookeri	P. Rattanakrajang, P. Kochaiphat & P. Traiperm 187A	Indonesia
Spirit	BKF	Argyreia	Argyreia ionantha	N. Tetsana, S. Suddee, C. Hemrat, W. Keiwbang & S. Jirakorn 1488	Thailand
Spirit	BKF	Argyreia	Argyreia kerrii	K. Pramali & P. Traiperm 56	Thailand
Spirit	BKF	Argyreia	Argyreia kerrii	N. Chitchak, K. Pramali & P. Traiperm 52	Thailand
Spirit	BKF	Argyreia	Argyreia kerrii	P. Rattanakrajang & P. Kochaiphat 191	Thailand
Spirit	BKF	Argyreia	Argyreia lanceolata	N. Chitchak & P. Traiperm 35	Thailand
Spirit	BKF	Argyreia	Argyreia lanceolata	N. Chitchak & P. Traiperm 43	Thailand
Spirit	BKF	Argyreia	Argyreia lanceolata	P. Hassa 6	Thailand
Spirit	BKF	Argyreia	Argyreia lanceolata	P. Rattanakrajang & P. Kochaiphat 154	Thailand
Spirit	BKF	Argyreia	Argyreia laotica	N. Chichak & W. Arthan 29	Thailand
Spirit	Suan Luang Rama IX Herbarium, Bangkok	Argyreia	Argyreia laotica	T. Tiptabiankan 23892	Thailand
Spirit	Suan Luang Rama IX Herbarium, Bangkok	Argyreia	Argyreia laotica	T. Tiptabiankan 23898	Thailand
Spirit	BKF	Argyreia	Argyreia leucantha	N. Chitchak & P. Traiperm 15	Thailand
Spirit	BKF	Argyreia	Argyreia leucantha	N. Chitchak & P. Traiperm 41	Thailand
Spirit	BKF	Argyreia	Argyreia leucantha	P. Rattanakrajang, N. Chitchak & P. Traiperm 120	Thailand
Spirit	BKF	Argyreia	Argyreia lycioides	K. Pramali, N. Chithack, P. Rattanakrajang & P. Traiperm 58	Thailand
Spirit	BKF	Argyreia	Argyreia lycioides	K. Pramali, N. Chithack, P. Rattanakrajang & P. Traiperm 61	Thailand
Spirit	BKF	Argyreia	Argyreia lycioides	N. Chitchak & P. Traiperm 66	Thailand
Spirit	BKF	Argyreia	Argyreia lycioides	N. Chitchak, P. Hassa & P. Traiperm 8A	Thailand
Spirit	BKF	Argyreia	Argyreia lycioides	N. Chitchak, P. Hassa & P. Traiperm 8B	Thailand
Spirit	BKF	Argyreia	Argyreia mastersii	N. Chichak & W. Arthan 30	Thailand
Spirit	BKF	Argyreia	Argyreia mastersii	P. Rattanakrajang & P. Traiperm 59	Thailand
Spirit	BKF	Argyreia	Argyreia mekongensis	N. Chitchak, P. Rattakrajang & P. Traiperm 105	Thailand
Spirit	BKF	Argyreia	Argyreia mekongensis	N. Chitchak, P. Traiperm 32	Thailand
Spirit	BKF	Argyreia	Argyreia melvillei	P. Rattanakrajang, P. Kochaiphat & P. Traiperm 191	Thailand
Spirit	BKF	Argyreia	Argyreia mollis	K. Pramali & P. Traiperm 70	Thailand
Spirit	BKF	Argyreia	Argyreia mollis	N. Chitchak & W. Inta 20	Thailand
Spirit	BKF	Argyreia	Argyreia mollis	N. Chitchak & P. Traiperm 37	Thailand
Spirit	BKF	Argyreia	Argyreia mollis	P. Rattanakrajang, P. Kochaiphat & P. Traiperm 165	Thailand
Spirit	BKF	Argyreia	Argyreia nervosa	P. Rattanakrajang & P. Traiperm 141	Thailand
Spirit	BKF	Argyreia	Argyreia osyrensis	N. Chitchak & P. Traiperm 23	Thailand
Spirit	BKF	Argyreia	Argyreia osyrensis	N. Chitchak & P. Traiperm 24	Thailand
Spirit	BKF	Argyreia	Argyreia osyrensis	P. Hassa 7	Thailand
Spirit	BKF	Argyreia	Argyreia pseudosolanum	S. Suddee, P. Puudjaa, C. Hemrat & W. Kiewbang 536	Thailand
Spirit	BKF	Argyreia	Argyreia roseopurpurea	P. Rattanakrajang & P. Traiperm 100	Thailand
Spirit	BKF	Argyreia	Argyreia roxburghii	N. Chitchak, K. Pramali, P. Rattanakrajang & P. Traiperm 2	Thailand
Spirit	BKF	Argyreia	Argyreia rubicunda	P. Rattanakrajang, P. Wai Aung & P. Traiperm 114	Myanmar
Spirit	BKF	Argyreia	Argyreia siamensis	N. Chitchak, P. Hassa & P. Traiperm 12	Thailand
Spirit	BKF	Argyreia	Argyreia siamensis	P. Traiperm 628	Thailand
Spirit	BKF	Argyreia	Argyreia stenophylla	N. Tetsana, S. Suddee, C. Hemrat, W. Keiwbang & S. Jirakorn 1480	Thailand
Spirit	BKF	Argyreia	Argyreia suddeeana	N. Chitchak & P. Traiperm 17	Thailand
Spirit	BKF	Argyreia	Argyreia thorelii	N. Chitchak, P. Rattanakrajang & P. Traiperm 109	Thailand
Spirit	BKF	Argyreia	Argyreia thorelii	N. Chitchak & P. Traiperm 33	Thailand
Spirit	BKF	Argyreia	Argyreia versicolor	N. Chitchak & P. Traiperm 41	Thailand
Spirit	BKF	Argyreia	Argyreia versicolor	N. Chitchak & P. Traiperm 42	Thailand
Spirit	BKF	Argyreia	Argyreia versicolor	P. Traiperm 630	Thailand
Spirit	BKF	Argyreia	Argyreia versicolor	P. Traiperm 631	Thailand
Spirit	BKF	Argyreia	Argyreia wallichii	N. Chitchak & P. Traiperm 34	Thailand
Spirit	BKF	Argyreia	Argyreia sp.1	P. Rattanakrajang & P. Traiperm 53	Thailand
Spirit	BKF	Argyreia	Argyreia sp.1	P. Rattanakrajang & P. Traiperm 55	Thailand
Spirit	BKF	Argyreia	Argyreia sp.1	P. Hassa 1	Thailand
Spirit	BKF	Argyreia	Argyreia sp.1	P. Hassa 2	Thailand
Dry	K	Astripomoea	Astripomoea grantii	Siame 163	Tanzania
Dry	K	Astripomoea	Astripomoea grantii	Mrs. M. Richards 8615	Tanzania
Dry	K	Astripomoea	Astripomoea grantii	M. Sanane 249	Tanzania
Dry	K	Astripomoea	Astripomoea hyoscyamoides	Greenway & Kanuri 14409	Tanzania
Dry	K	Astripomoea	Astripomoea hyoscyamoides	Mrs. M. Richards 9905	Tanzania
Dry	K	Astripomoea	Astripomoea hyoscyamoides var. hyoscyamoides	Mrs. M. Richards 23813	Tanzania
Dry	K	Astripomoea	Astripomoea hyoscyamoides var. melandrioides	E. R. Nrapier 993	Kenya
Dry	K	Astripomoea	Astripomoea hyoscyamoides var. melandrioides	Mrs. M. Richards 24441A	Tanzania
Dry	K	Astripomoea	Astripomoea hyoscyamoides var. melandrioides	R. E. S. Tanner 710	Tanzania
Dry	K	Astripomoea	Astripomoea malvacea var. floccosa	G. B. Wallace 275	Tanzania
Dry	K	Astripomoea	Astripomoea malvacea var. floccosa	I. Friis et al. 7170	Ethiopia
Dry	K	Astripomoea	Astripomoea malvacea var. floccosa	W. de Wilde c.s. 7130	Ethiopia
Dry	K	Astripomoea	Astripomoea malvacea var. malvacea	J. Pawek 5669	Malawi
Dry	K	Astripomoea	Astripomoea malvacea var. malvacea	Mrs. M. Richards 20555	Tanzania
Dry	K	Astripomoea	Astripomoea malvacea var. malvacea	Mrs. M. Richards 25911	Tanzania
Dry	K	Astripomoea	Astripomoea malvacea var. parviflora	A. S. Thomas TH3552	Uganda
Dry	K	Astripomoea	Astripomoea malvacea var. parviflora	G. Jackson 74	Zambia
Dry	K	Astripomoea	Astripomoea malvacea var. parviflora	Mrs. M. Richards 6039	Zambia
Spirit	BKF	Ipomoea	Ipomoea alba	N. Chitchak, P. Traiperm & T. Jenjittikul 67	Thailand
Spirit	BKF	Ipomoea	Ipomoea alba	N. Chitchak & P. Hassa 68	Thailand
Spirit	BKF	Ipomoea	Ipomoea alba	P. Hassa 9	Thailand
Spirit	BKF	Ipomoea	Ipomoea asarifolia	N. Chitchak, Y. Olaranont, & P. Traiperm 69	Thailand
Spirit	BKF	Ipomoea	Ipomoea bolusiana	N. Chitchak, N. Udomsiripong, & P. Traiperm 70	Thailand
Spirit	BKF	Ipomoea	Ipomoea cairica	K. Pramali, N. Chithack, P. Rattanakrajang & P. Traiperm 55	Thailand
Spirit	BKF	Ipomoea	Ipomoea carnea subsp. fistulosa	N.Chitchak & P. Traiperm 1	Thailand
Spirit	BKF	Ipomoea	Ipomoea carnea subsp. fistulosa	N.Chitchak & P. Traiperm 71	Thailand
Spirit	BKF	Ipomoea	Ipomoea coccinea x I.quamoclit	N.Chitchak & P. Traiperm 72	Thailand
Dry	K	Ipomoea	Ipomoea corymbosa	E. Martinez, H. Ramos 26275	Mexico
Dry	K	Ipomoea	Ipomoea corymbosa	G. B. H. 2651	Mexico
Dry	K	Ipomoea	Ipomoea corymbosa	Percy H. Gentle 1839	Belize
Dry	K	Ipomoea	Ipomoea holubii	Jean Pawek 12382	Malawi
Dry	K	Ipomoea	Ipomoea holubii	O. D. Miller 4128	Zimbabwe
Dry	K	Ipomoea	Ipomoea holubii	R. K. Brummitt, J. H. Seyani & T. H. Patel 14912	Malawi
Spirit	BKF	Ipomoea	Ipomoea horsfalliae	N. Chitchak & P. Traiperm 27	Thailand
Spirit	BKF	Ipomoea	Ipomoea horsfalliae	N. Chitchak & P. Traiperm 73	Thailand
Spirit	BKF	Ipomoea	Ipomoea horsfalliae	N. Chitchak & P. Traiperm 74	Thailand
Spirit	BKF	Ipomoea	Ipomoea indica	N. Chitchak & P. Traiperm 75	Thailand
Spirit	BKF	Ipomoea	Ipomoea mauritiana	N. Chitchak, T. Jenjittikul, & P. Traiperm 76	Thailand
Spirit	BKF	Ipomoea	Ipomoea mauritiana	N. Chitchak & P. Traiperm 77	Thailand
Spirit	BKF	Ipomoea	Ipomoea mauritiana	N. Chitchak, W. Inta, & P. Traiperm 78	Thailand
Spirit	BKF	Ipomoea	Ipomoea nil	N. Chitchak, P. Rattanakrajang, & P. Traiperm 6	Thailand
Spirit	BKF	Ipomoea	Ipomoea nil	N. Chitchak, P. Rattanakrajang, & P. Traiperm 79	Thailand
Spirit	BKF	Ipomoea	Ipomoea nil	N. Chitchak & P. Traiperm 80	Thailand
Spirit	BKF	Ipomoea	Ipomoea nil	P. Rattanakrajang & P. Traiperm 134	Thailand
Spirit	BKF	Ipomoea	Ipomoea obscura	K. Pramali, N. Chithack, P. Rattanakrajang & P. Traiperm 57	Thailand
Spirit	BKF	Ipomoea	Ipomoea obscura	P. Rattanakrajang & P. Traiperm 133	Thailand
Dry	K	Ipomoea	Ipomoea oenotheroides	H. Bolus 1326	South Africa
Dry	K	Ipomoea	Ipomoea oenotheroides	H. H. W. Pearson sn	South Africa
Dry	K	Ipomoea	Ipomoea oenotheroides	John Shaw sn.	South Africa
Spirit	BKF	Ipomoea	Ipomoea pes-caprae	N. Chitchak, K. Pramali, & P. Traiperm 81	Thailand
Spirit	BKF	Ipomoea	Ipomoea pes-caprae	N. Chitchak, K. Pramali, & P. Traiperm 82	Thailand
Spirit	BKF	Ipomoea	Ipomoea pes-caprae	N. Chitchak & P. Traiperm 83	Thailand
Spirit	BKF	Ipomoea	Ipomoea pes-trigidis	N. Chitchak & P. Traiperm 05	Thailand
Dry	K	Ipomoea	Ipomoea porphyrea	H. Humbert sn.	Madagascar
Spirit	BKF	Ipomoea	Ipomoea quamoclit	N. Chitchak, T. Jenjittikul, & P. Traiperm 84	Thailand
Spirit	BKF	Ipomoea	Ipomoea quamoclit	N. Chitchak, Piriya H., & P. Traiperm 85	Thailand
Dry	K	Ipomoea	Ipomoea stenosiphon	B. D. Burtt 3861	Tanzania
Dry	K	Ipomoea	Ipomoea stenosiphon	J. Wilson 260	Uganda
Dry	K	Ipomoea	Ipomoea stenosiphon	S. Panlo 1068	Kenya
Spirit	BKF	Ipomoea	Ipomoea triloba	N. Chitchak, P. Rattanakrajang, & P. Traiperm 86	Thailand
Spirit	BKF	Ipomoea	Ipomoea wangii	P. Rattanakrajang, N. Chitchak, & P. Traiperm 135	Thailand
Dry	K	Lepistemon	Lepistemon binectarifer	J. D. Hooker & Thomson sn.	India
Spirit	BKF	Lepistemon	Lepistemon binectarifer	N. Chitchak & P. Traiperm 87	Thailand
Dry	K	Lepistemon	Lepistemon intermedium	W. T. Tsang 30595	China
Dry	K	Lepistemon	Lepistemon owariensis	D. B. Fanshawe 8399	Zambia
Dry	K	Lepistemon	Lepistemon owariensis	R. K. Brmmitt & I. H. Patel 18533	Nyasaland
Dry	K	Lepistemon	Lepistemon owariensis	Sally Bidgod & K. Vollesen 2191	Malawi
Dry	K	Lepistemon	Lepistemon parviflorus	Bambari 477	Central Africa Republic
Dry	K	Paralepistemon	Paralepistemon shirensis	A. R. Torre 4228	Mozambique
Dry	K	Paralepistemon	Paralepistemon shirensis	F. de Lemos & Le Macuacua	Mozambique
Dry	K	Paralepistemon	Paralepistemon shirensis	J. M. de Aguiar Macedo 5140	Mozambique
Spirit	BKF	Rivea	Rivea ornata	N. Chitchak & P. Traiperm 13	Thailand
Spirit	BKF	Rivea	Rivea ornata	N. Chitchak & P. Traiperm 46	Thailand
Spirit	BKF	Rivea	Rivea ornata	N. Chitchak & P. Traiperm 88	Thailand
Dry	K	Rivea	Rivea wightiana	T. B. Worthington 1371	India
Dry	K	Stictocardia	Stictocardia beraviensis	C. M. Tureedie 358	Kenya
Dry	K	Stictocardia	Stictocardia beraviensis	H. Koritochoner	Tanzania
Dry	K	Stictocardia	Stictocardia beraviensis	I. Friis, M. G. Gilbert & K. Vollensen 3970	Ethiopia
Dry	K	Stictocardia	Stictocardia incomta	P. J. Greenway 6616	Tanzania
Dry	K	Stictocardia	Stictocardia incomta	S. R. Semsei 2114	Tanzania
Spirit	BKF	Stictocardia	Stictocardia tiliifolia	G. Staples 1564	Hawaii
Dry	K	Stictocardia	Stictocardia tiliifolia	Rew. S. Peeker 10	Papua New Guinea
