# Supplementary material for: Intergeneric Comparison of Staminal Trichomes in the Tribe Ipomoeeae (Convolvulaceae)
Source: Plants (Basel). 2024 Jul 25;13(15):2050. doi: 10.3390/plants13152050 (PMC11314094; doi:10.3390/plants13152050)
Supplement: Supplementary file 1 [file plants-13-02050-s001.zip › Table S4.xlsx]

## Sheet: Description
Table S2. Summary of staminal trichome details in examined accession no.
Note: Roman numerals in 'Group' column indicate groups of examined taxa based on the presence and type of staminal trichomes: i, a group of species lacking staminal trichomes; ii, a group of species with only glandular staminal trichomes; iii, a group of species with non-glandular staminal trichomes. Quantitative data is shown by mean. Abbreviation: NA, not available.

## Sheet: Table S2
Group	Genus	Species	Staminal trichome distribution pattern	Glandular - Apical cell shape	Glandular - Entire trichome length (um)	Glandular - Stalk width (um)	Glandular - Apical cell length (um)	Glandular - Apical cell width (um)	Glandular - Density (per mm^2)	Non-glandular - Presence of glandular trichome	Non-glandular - Apical cell tip shape	Non-glandular - Entire trichome length (um)	Non-glandular - Stalk width (um)	Non-glandular - Apical cell length (um)	Non-glandular - Apical cell width (um)	Non-glandular - Density (per mm^2)
i	Argyreia	Argyreia adpressa	NA	NA	NA	NA	NA	NA	NA	NA	NA	NA	NA	NA	NA	NA
ii	Argyreia	Argyreia breviscapa	Patch on adaxial filament base	Rounded conical, Bell-shaped, or Rounded cylindrical	303.36	67.47	71.5	63.84	36.67	NA	NA	NA	NA	NA	NA	NA
ii	Argyreia	Argyreia breviscapa	Patch on adaxial filament base	Rounded conical, Bell-shaped, or Rounded cylindrical	340.07	65.93	50.76	58.29	32.67	NA	NA	NA	NA	NA	NA	NA
ii	Argyreia	Argyreia breviscapa	Patch on adaxial filament base	Rounded conical, Bell-shaped, or Rounded cylindrical	208.29	62.79	93.11	59.6	12.89	NA	NA	NA	NA	NA	NA	NA
ii	Argyreia	Argyreia capitiformis	All sides around filament base	Rounded conical, Bell-shaped, or Rounded cylindrical	330.04	53.28	65.35	71.37	47.33	NA	NA	NA	NA	NA	NA	NA
ii	Argyreia	Argyreia capitiformis	All sides around filament base	Rounded conical, Bell-shaped, or Rounded cylindrical	354.99	66.48	103.76	59.53	46.67	NA	NA	NA	NA	NA	NA	NA
ii	Argyreia	Argyreia capitiformis	All sides around filament base	Rounded conical, Bell-shaped, or Rounded cylindrical	455.44	64.16	60.78	55.12	31.11	NA	NA	NA	NA	NA	NA	NA
ii	Argyreia	Argyreia capitiformis	All sides around filament base	Rounded conical, Bell-shaped, or Rounded cylindrical	368.64	57.01	49.88	52.75	47	NA	NA	NA	NA	NA	NA	NA
ii	Argyreia	Argyreia cheliensis	All sides around filament base	Obovoid or Pyriform	541.41	66.02	97.44	53.27	28.44	NA	NA	NA	NA	NA	NA	NA
ii	Argyreia	Argyreia cheliensis	All sides around filament base	Obovoid or Pyriform	651.5	61.6	154.15	58.85	39.56	NA	NA	NA	NA	NA	NA	NA
ii	Argyreia	Argyreia cheliensis	All sides around filament base	Obovoid or Pyriform	509.76	53.17	106.73	59.14	24	NA	NA	NA	NA	NA	NA	NA
ii	Argyreia	Argyreia cheliensis	All sides around filament base	Obovoid or Pyriform	589.14	58.14	109.14	59.19	29.33	NA	NA	NA	NA	NA	NA	NA
iii	Argyreia	Argyreia collinsiae	All sides around filament base	Convex or Globose	111.7	78.87	52.77	54.58	4	Yes	Pointed	1561.45	78.36	1450.36	34.47	39.2
iii	Argyreia	Argyreia collinsiae	All sides around filament base	Convex or Globose	122.94	67.68	66.8	77.9	4	Yes	Pointed	1786.43	79.73	1725.15	28.08	14
iii	Argyreia	Argyreia collinsiae	All sides around filament base	Convex or Globose	131.1	69.23	62.86	74.98	5.33	Yes	Pointed	1508.04	63.7	1437.28	32.8	21.33
iii	Argyreia	Argyreia collinsiae	All sides around filament base	Convex or Globose	149.64	59.01	69.31	60.76	32	Yes	Pointed	1058.42	58.78	1002.32	31.7	28
iii	Argyreia	Argyreia collinsiae	All sides around filament base	Convex or Globose	111.48	71.91	59.12	69.44	4	Yes	Pointed	1479.07	67.44	1409.25	38.7	21.33
iii	Argyreia	Argyreia collinsiae	All sides around filament base	Convex or Globose	144.3	84.39	62.24	101.73	7.33	Yes	Pointed	982.56	80.92	938.52	33.67	31.56
ii	Argyreia	Argyreia confusa	All sides around filament base	Convex or Globose	488.8	60.07	31.79	65.75	54.22	NA	NA	NA	NA	NA	NA	NA
ii	Argyreia	Argyreia confusa	All sides around filament base	Convex or Globose	612.28	65.2	48.51	70.18	41.78	NA	NA	NA	NA	NA	NA	NA
ii	Argyreia	Argyreia confusa	All sides around filament base	Convex or Globose	627.32	64.43	40.89	65.59	30.67	NA	NA	NA	NA	NA	NA	NA
ii	Argyreia	Argyreia convolvuloides	All sides around filament base	Obovoid or Pyriform	178.77	48.03	95.93	38.9	34	NA	NA	NA	NA	NA	NA	NA
iii	Argyreia	Argyreia dokmaihom	All sides around filament base	Obovoid or Pyriform	218.87	77.93	94.65	52.14	4	Yes	Pointed	1791.53	71.63	1643.4	29.92	23.11
iii	Argyreia	Argyreia dokmaihom	All sides around filament base	Obovoid or Pyriform	139.8	148.11	95.93	62.74	4	Yes	Pointed	2187.17	56.63	2092.86	34.05	14.67
iii	Argyreia	Argyreia dokmaihom	All sides around filament base	Obovoid or Pyriform	351.73	62.51	154.67	47.14	30.67	Yes	Pointed	696.67	64.51	612.16	29.07	4
ii	Argyreia	Argyreia gyrobracteata	Patch on adaxial filament base	Convex or Globose	532.16	71.45	59.06	72.39	50	NA	NA	NA	NA	NA	NA	NA
ii	Argyreia	Argyreia gyrobracteata	Patch on adaxial filament base	Convex or Globose	372.72	82.74	66.84	44.94	41.33	NA	NA	NA	NA	NA	NA	NA
ii	Argyreia	Argyreia henryi	All sides around filament base	Rounded conical, Bell-shaped, or Rounded cylindrical	810.59	68.2	145.59	44.45	34.67	NA	NA	NA	NA	NA	NA	NA
ii	Argyreia	Argyreia henryi	All sides around filament base	Rounded conical, Bell-shaped, or Rounded cylindrical	1029.7	75.65	158.11	42.6	25	NA	NA	NA	NA	NA	NA	NA
ii	Argyreia	Argyreia hookeri	All sides around filament base	Obovoid or Pyriform	558.92	58.14	145.77	62.48	26.22	NA	NA	NA	NA	NA	NA	NA
ii	Argyreia	Argyreia ionantha	All sides around filament base	Obovoid or Pyriform	322.6	52.06	97.86	48.21	36.89	NA	NA	NA	NA	NA	NA	NA
ii	Argyreia	Argyreia kerrii	All sides around filament base	Obovoid or Pyriform	552.18	62.27	224.31	56.61	32.44	NA	NA	NA	NA	NA	NA	NA
ii	Argyreia	Argyreia kerrii	All sides around filament base	Obovoid or Pyriform	532.58	76.78	164.04	63.51	36.89	NA	NA	NA	NA	NA	NA	NA
ii	Argyreia	Argyreia kerrii	All sides around filament base	Obovoid or Pyriform	482.66	61.57	176.09	45.54	45.78	NA	NA	NA	NA	NA	NA	NA
ii	Argyreia	Argyreia lanceolata	Adaxial to lateral sides of filament base	Obovoid or Pyriform	800.89	57.73	127.55	52.89	34	NA	NA	NA	NA	NA	NA	NA
ii	Argyreia	Argyreia lanceolata	Adaxial to lateral sides of filament base	Obovoid or Pyriform	813.52	61.44	138.02	47.8	25.78	NA	NA	NA	NA	NA	NA	NA
ii	Argyreia	Argyreia lanceolata	Adaxial to lateral sides of filament base	Obovoid or Pyriform	769.67	61.1	116.93	48.53	28.89	NA	NA	NA	NA	NA	NA	NA
ii	Argyreia	Argyreia lanceolata	Adaxial to lateral sides of filament base	Obovoid or Pyriform	887.72	64.24	137.12	49.93	15.11	NA	NA	NA	NA	NA	NA	NA
ii	Argyreia	Argyreia laotica	All sides around filament base	Obovoid or Pyriform	900.76	62.18	112.92	54.12	21	NA	NA	NA	NA	NA	NA	NA
ii	Argyreia	Argyreia laotica	All sides around filament base	Obovoid or Pyriform	625.08	64.34	109.92	56.7	25.33	NA	NA	NA	NA	NA	NA	NA
ii	Argyreia	Argyreia laotica	All sides around filament base	Obovoid or Pyriform	495.15	60.02	174.49	57.78	33.33	NA	NA	NA	NA	NA	NA	NA
ii	Argyreia	Argyreia leucantha	All sides around filament base	Obovoid or Pyriform	213.46	67.26	97.73	49.22	30.67	NA	NA	NA	NA	NA	NA	NA
ii	Argyreia	Argyreia leucantha	All sides around filament base	Obovoid or Pyriform	184.62	74.13	121.23	66.72	15.2	NA	NA	NA	NA	NA	NA	NA
ii	Argyreia	Argyreia leucantha	All sides around filament base	Obovoid or Pyriform	278.92	71.68	125.82	58.81	33.33	NA	NA	NA	NA	NA	NA	NA
ii	Argyreia	Argyreia lycioides	All sides around filament base	Obovoid or Pyriform	120.69	58.14	76.68	41.83	30.67	NA	NA	NA	NA	NA	NA	NA
ii	Argyreia	Argyreia lycioides	All sides around filament base	Obovoid or Pyriform	157.56	57.25	116.09	51.55	29	NA	NA	NA	NA	NA	NA	NA
ii	Argyreia	Argyreia lycioides	All sides around filament base	Obovoid or Pyriform	156.3	59.39	92.24	44.04	24	NA	NA	NA	NA	NA	NA	NA
ii	Argyreia	Argyreia lycioides	All sides around filament base	Obovoid or Pyriform	168.91	58.84	83.92	45.49	33.6	NA	NA	NA	NA	NA	NA	NA
ii	Argyreia	Argyreia lycioides	All sides around filament base	Obovoid or Pyriform	202.57	53.84	101.12	41.4	41.6	NA	NA	NA	NA	NA	NA	NA
ii	Argyreia	Argyreia mastersii	All sides around filament base	Obovoid or Pyriform	510.74	60.3	71.01	40.33	32	NA	NA	NA	NA	NA	NA	NA
ii	Argyreia	Argyreia mastersii	All sides around filament base	Obovoid or Pyriform	481.5	67.48	101.95	47.89	34.67	NA	NA	NA	NA	NA	NA	NA
ii	Argyreia	Argyreia mekongensis	All sides around filament base	Convex or Globose	130.85	80.77	70.82	64.43	44	NA	NA	NA	NA	NA	NA	NA
ii	Argyreia	Argyreia mekongensis	All sides around filament base	Convex or Globose	182.3	87.39	46.15	81.43	27	NA	NA	NA	NA	NA	NA	NA
ii	Argyreia	Argyreia melvillei	Adaxial to lateral sides of filament base	Rounded conical, Bell-shaped, or Rounded cylindrical	305.94	72.91	77.25	34.77	36.44	NA	NA	NA	NA	NA	NA	NA
ii	Argyreia	Argyreia mollis	Adaxial to lateral sides of filament base	Obovoid or Pyriform	686.61	59.05	105.39	42.19	19.56	NA	NA	NA	NA	NA	NA	NA
ii	Argyreia	Argyreia mollis	Adaxial to lateral sides of filament base	Obovoid or Pyriform	693.15	61.99	91.68	38.68	50	NA	NA	NA	NA	NA	NA	NA
ii	Argyreia	Argyreia mollis	Adaxial to lateral sides of filament base	Obovoid or Pyriform	581.5	69.56	78.29	31.95	66.67	NA	NA	NA	NA	NA	NA	NA
ii	Argyreia	Argyreia mollis	Adaxial to lateral sides of filament base	Obovoid or Pyriform	970.85	65.16	143.07	52.16	45.33	NA	NA	NA	NA	NA	NA	NA
ii	Argyreia	Argyreia nervosa	Adaxial to lateral sides of filament base	Obovoid or Pyriform	593.89	87.16	128.46	78.5	20.44	NA	NA	NA	NA	NA	NA	NA
ii	Argyreia	Argyreia osyrensis	All sides around filament base	Rounded conical, Bell-shaped, or Rounded cylindrical	591.91	93.7	81.94	64.28	25.78	NA	NA	NA	NA	NA	NA	NA
ii	Argyreia	Argyreia osyrensis	All sides around filament base	Rounded conical, Bell-shaped, or Rounded cylindrical	531.66	76.28	51.58	72.4	61.78	NA	NA	NA	NA	NA	NA	NA
ii	Argyreia	Argyreia osyrensis	All sides around filament base	Rounded conical, Bell-shaped, or Rounded cylindrical	547.6	93.3	71.67	58.03	37.33	NA	NA	NA	NA	NA	NA	NA
ii	Argyreia	Argyreia pseudosolanum	Adaxial to lateral sides of filament base	Convex or Globose	253.77	86.94	77.07	56.76	6.67	NA	NA	NA	NA	NA	NA	NA
ii	Argyreia	Argyreia roseopurpurea	Clusters on lateral sides of filament base	Convex or Globose	47.1	47.5	8.63	25.06	40	NA	NA	NA	NA	NA	NA	NA
ii	Argyreia	Argyreia roxburghii	All sides around filament base	Convex or Globose	424.53	61.3	77.22	71.28	37.33	NA	NA	NA	NA	NA	NA	NA
ii	Argyreia	Argyreia rubicunda	All sides around filament base	Convex or Globose	505.27	82.33	30.11	58.96	47	NA	NA	NA	NA	NA	NA	NA
ii	Argyreia	Argyreia siamensis	All sides around filament base	Convex or Globose	498.1	51.16	106.87	57.88	39.11	NA	NA	NA	NA	NA	NA	NA
ii	Argyreia	Argyreia siamensis	All sides around filament base	Convex or Globose	458.13	46.82	76.41	85.15	33.33	NA	NA	NA	NA	NA	NA	NA
iii	Argyreia	Argyreia sp.1	All sides around filament base	Rounded conical, Bell-shaped, or Rounded cylindrical	277.27	67.01	92.83	63.58	14.67	Yes	Pointed	739.74	30.6	529.55	65.03	4
iii	Argyreia	Argyreia sp.1	All sides around filament base	Rounded conical, Bell-shaped, or Rounded cylindrical	213.46	70.84	111.81	53.55	41.6	Yes	Pointed	670.34	68	569.99	32.65	4
iii	Argyreia	Argyreia sp.1	All sides around filament base	Rounded conical, Bell-shaped, or Rounded cylindrical	174.51	73.47	99.16	71.13	11.33	Yes	Pointed	980.15	62.98	809.3	36.41	30.67
iii	Argyreia	Argyreia sp.1	All sides around filament base	Rounded conical, Bell-shaped, or Rounded cylindrical	400.62	71.37	163.12	73.5	8	Yes	Pointed	955.75	58.57	826.44	33.43	40
ii	Argyreia	Argyreia stenophylla	All sides around filament base	Obovoid or Pyriform	787.11	58.89	110.67	57.93	42.67	NA	NA	NA	NA	NA	NA	NA
iii	Argyreia	Argyreia suddeeana	All sides around filament base	Rounded conical, Bell-shaped, or Rounded cylindrical	238.1	60.38	99.34	90.47	6	Yes	Pointed	983.37	60.12	801.96	25.94	42
ii	Argyreia	Argyreia thorelii	Adaxial to lateral sides of filament base	Rounded conical, Bell-shaped, or Rounded cylindrical	572.97	68.66	168.32	49.39	26.67	NA	NA	NA	NA	NA	NA	NA
ii	Argyreia	Argyreia thorelii	Adaxial to lateral sides of filament base	Rounded conical, Bell-shaped, or Rounded cylindrical	520.41	71.45	262.65	30.38	30.67	NA	NA	NA	NA	NA	NA	NA
iii	Argyreia	Argyreia versicolor	All sides around filament base	Convex or Globose	275.94	88.06	66.2	53.06	44	Yes	Pointed	1007.07	96.42	643.4	23.04	4
iii	Argyreia	Argyreia versicolor	All sides around filament base	Convex or Globose	304.98	86.2	71.75	55.19	41.75	Yes	Pointed	1001.28	86.47	776.39	39.07	4.5
iii	Argyreia	Argyreia versicolor	All sides around filament base	Convex or Globose	294.43	85.26	67.27	50.18	36.33	Yes	Pointed	797.06	85.4	637.96	34.87	5.33
iii	Argyreia	Argyreia versicolor	All sides around filament base	Convex or Globose	208.35	82.25	76.36	66.94	25.2	Yes	Pointed	1660.06	74.76	1389.57	40.76	8
ii	Argyreia	Argyreia wallichii	All sides around filament base	Obovoid or Pyriform	793.97	56.56	124.49	62.57	44.67	NA	NA	NA	NA	NA	NA	NA
iii	Astripomoea	Astripomoea grantii	Adaxial to lateral sides of filament base	NA	NA	NA	NA	NA	NA	No	Rounded	289.79	30.12	289.79	30.12	64
iii	Astripomoea	Astripomoea grantii	Adaxial to lateral sides of filament base	NA	NA	NA	NA	NA	NA	No	Rounded	331.96	24.2	331.96	24.2	72
iii	Astripomoea	Astripomoea grantii	Adaxial to lateral sides of filament base	NA	NA	NA	NA	NA	NA	No	Rounded	295.14	25.83	295.14	25.83	56
iii	Astripomoea	Astripomoea hyoscyamoides	Adaxial to lateral sides of filament base	NA	NA	NA	NA	NA	NA	No	Rounded	187.86	21.28	187.86	21.28	62
iii	Astripomoea	Astripomoea hyoscyamoides	Adaxial to lateral sides of filament base	NA	NA	NA	NA	NA	NA	No	Rounded	192.84	22.88	192.84	22.88	68
iii	Astripomoea	Astripomoea hyoscyamoides var. hyoscyamoides	Adaxial to lateral sides of filament base	NA	NA	NA	NA	NA	NA	No	Rounded	362.66	32.63	362.66	32.63	36
iii	Astripomoea	Astripomoea hyoscyamoides var. melandrioides	Adaxial to lateral sides of filament base	NA	NA	NA	NA	NA	NA	No	Rounded	351.69	23.23	351.69	23.23	56
iii	Astripomoea	Astripomoea hyoscyamoides var. melandrioides	Adaxial to lateral sides of filament base	NA	NA	NA	NA	NA	NA	No	Rounded	269.83	27.5	269.83	27.5	40
iii	Astripomoea	Astripomoea hyoscyamoides var. melandrioides	Adaxial to lateral sides of filament base	NA	NA	NA	NA	NA	NA	No	Rounded	264	24.56	264	24.56	56
iii	Astripomoea	Astripomoea malvacea var. floccosa	Adaxial to lateral sides of filament base	NA	NA	NA	NA	NA	NA	No	Rounded	263.67	19.64	263.67	19.64	60
iii	Astripomoea	Astripomoea malvacea var. floccosa	Adaxial to lateral sides of filament base	NA	NA	NA	NA	NA	NA	No	Rounded	244.6	19.36	244.6	19.36	72
iii	Astripomoea	Astripomoea malvacea var. floccosa	Adaxial to lateral sides of filament base	NA	NA	NA	NA	NA	NA	No	Rounded	248.11	24.42	248.11	24.42	88
iii	Astripomoea	Astripomoea malvacea var. malvacea	Adaxial to lateral sides of filament base	NA	NA	NA	NA	NA	NA	No	Rounded	200.51	20.55	200.51	20.55	64
iii	Astripomoea	Astripomoea malvacea var. malvacea	Adaxial to lateral sides of filament base	NA	NA	NA	NA	NA	NA	No	Rounded	290.98	23.6	290.98	23.6	60
iii	Astripomoea	Astripomoea malvacea var. malvacea	Adaxial to lateral sides of filament base	NA	NA	NA	NA	NA	NA	No	Rounded	238.25	20.69	238.25	20.69	42
iii	Astripomoea	Astripomoea malvacea var. parviflora	Adaxial to lateral sides of filament base	NA	NA	NA	NA	NA	NA	No	Rounded	228.13	19.39	228.13	19.39	80
iii	Astripomoea	Astripomoea malvacea var. parviflora	Adaxial to lateral sides of filament base	NA	NA	NA	NA	NA	NA	No	Rounded	160.79	20.34	160.79	20.34	42
iii	Astripomoea	Astripomoea malvacea var. parviflora	Adaxial to lateral sides of filament base	NA	NA	NA	NA	NA	NA	No	Rounded	132.27	20.47	132.27	20.47	36
ii	Ipomoea	Ipomoea alba	All sides around filament base	Convex or Globose	531.95	76.09	79.83	128.67	5.33	NA	NA	NA	NA	NA	NA	NA
ii	Ipomoea	Ipomoea alba	All sides around filament base	Convex or Globose	489.63	91.8	78.78	135.55	5.33	NA	NA	NA	NA	NA	NA	NA
ii	Ipomoea	Ipomoea alba	All sides around filament base	Convex or Globose	564.5	68.21	101.5	163.46	4	NA	NA	NA	NA	NA	NA	NA
ii	Ipomoea	Ipomoea asarifolia	All sides around filament base	Obovoid or Pyriform	382.15	46.74	74.44	41.42	28	NA	NA	NA	NA	NA	NA	NA
ii	Ipomoea	Ipomoea bolusiana	All sides around filament base	Rounded conical, Bell-shaped, or Rounded cylindrical	502.16	47.7	166.99	59.57	22.67	NA	NA	NA	NA	NA	NA	NA
ii	Ipomoea	Ipomoea cairica	Adaxial to lateral sides of filament base	Rounded conical, Bell-shaped, or Rounded cylindrical	624.21	43.08	150.06	31.76	45.33	NA	NA	NA	NA	NA	NA	NA
ii	Ipomoea	Ipomoea carnea subsp. fistulosa	All sides around filament base	Obovoid or Pyriform	629.67	39.01	186.07	73.82	47.2	NA	NA	NA	NA	NA	NA	NA
ii	Ipomoea	Ipomoea carnea subsp. fistulosa	All sides around filament base	Obovoid or Pyriform	611.51	36.15	167.81	60.46	51	NA	NA	NA	NA	NA	NA	NA
ii	Ipomoea	Ipomoea coccinea x I.quamoclit	All sides around filament base	Rounded conical, Bell-shaped, or Rounded cylindrical	456.72	66.06	30.36	23.5	14.67	NA	NA	NA	NA	NA	NA	NA
ii	Ipomoea	Ipomoea corymbosa	All sides around filament base	Convex or Globose	1100.75	61.49	32.68	122.88	32	NA	NA	NA	NA	NA	NA	NA
ii	Ipomoea	Ipomoea corymbosa	All sides around filament base	Convex or Globose	816.55	47.17	31.91	105.44	24	NA	NA	NA	NA	NA	NA	NA
ii	Ipomoea	Ipomoea corymbosa	All sides around filament base	Convex or Globose	557.48	65.22	29.98	104.6	20	NA	NA	NA	NA	NA	NA	NA
ii	Ipomoea	Ipomoea holubii	All sides around filament base	Obovoid or Pyriform	856.23	41.9	127.23	70.19	67	NA	NA	NA	NA	NA	NA	NA
ii	Ipomoea	Ipomoea holubii	All sides around filament base	Obovoid or Pyriform	530.08	46.01	151.58	91.89	50	NA	NA	NA	NA	NA	NA	NA
ii	Ipomoea	Ipomoea holubii	All sides around filament base	Obovoid or Pyriform	382.57	49.18	98.7	54.74	36	NA	NA	NA	NA	NA	NA	NA
ii	Ipomoea	Ipomoea horsfalliae	Adaxial to lateral sides of filament base	Rounded conical, Bell-shaped, or Rounded cylindrical	910.76	59.91	116.87	37.69	57.33	NA	NA	NA	NA	NA	NA	NA
ii	Ipomoea	Ipomoea horsfalliae	Adaxial to lateral sides of filament base	Rounded conical, Bell-shaped, or Rounded cylindrical	1116.09	63.44	171.31	43.27	50.67	NA	NA	NA	NA	NA	NA	NA
ii	Ipomoea	Ipomoea horsfalliae	Adaxial to lateral sides of filament base	Rounded conical, Bell-shaped, or Rounded cylindrical	904.39	48.57	139.57	32.81	68	NA	NA	NA	NA	NA	NA	NA
ii	Ipomoea	Ipomoea indica	All sides around filament base	Rounded conical, Bell-shaped, or Rounded cylindrical	1325.72	70.39	137.38	38.14	26	NA	NA	NA	NA	NA	NA	NA
ii	Ipomoea	Ipomoea mauritiana	All sides around filament base	Rounded conical, Bell-shaped, or Rounded cylindrical	606.02	40.21	73.51	35.66	44	NA	NA	NA	NA	NA	NA	NA
ii	Ipomoea	Ipomoea mauritiana	All sides around filament base	Rounded conical, Bell-shaped, or Rounded cylindrical	574.03	44.86	89.62	40.75	56	NA	NA	NA	NA	NA	NA	NA
ii	Ipomoea	Ipomoea mauritiana	All sides around filament base	Rounded conical, Bell-shaped, or Rounded cylindrical	680.1	48.76	54.67	40.04	32	NA	NA	NA	NA	NA	NA	NA
ii	Ipomoea	Ipomoea nil	All sides around filament base	Rounded conical, Bell-shaped, or Rounded cylindrical	852.1	47.52	68.97	33.77	34	NA	NA	NA	NA	NA	NA	NA
ii	Ipomoea	Ipomoea nil	All sides around filament base	Rounded conical, Bell-shaped, or Rounded cylindrical	825.88	46.73	65.06	37.64	23.11	NA	NA	NA	NA	NA	NA	NA
ii	Ipomoea	Ipomoea nil	All sides around filament base	Rounded conical, Bell-shaped, or Rounded cylindrical	853.69	49.31	83.12	38.52	24	NA	NA	NA	NA	NA	NA	NA
ii	Ipomoea	Ipomoea nil	All sides around filament base	Rounded conical, Bell-shaped, or Rounded cylindrical	1114.01	48.99	72.57	32.5	14.67	NA	NA	NA	NA	NA	NA	NA
ii	Ipomoea	Ipomoea obscura	All sides around filament base	Obovoid or Pyriform	508.57	37.44	231.13	57.7	17.33	NA	NA	NA	NA	NA	NA	NA
ii	Ipomoea	Ipomoea obscura	All sides around filament base	Obovoid or Pyriform	358.2	37.37	193.58	41.97	29.33	NA	NA	NA	NA	NA	NA	NA
ii	Ipomoea	Ipomoea oenotheroides	All sides around filament base	Obovoid or Pyriform	732.14	46.09	159.41	77.83	44	NA	NA	NA	NA	NA	NA	NA
ii	Ipomoea	Ipomoea oenotheroides	All sides around filament base	Obovoid or Pyriform	872.97	45.4	144.51	45.02	56	NA	NA	NA	NA	NA	NA	NA
ii	Ipomoea	Ipomoea oenotheroides	All sides around filament base	Obovoid or Pyriform	809.94	45.64	106.01	61.95	40	NA	NA	NA	NA	NA	NA	NA
ii	Ipomoea	Ipomoea pes-caprae	All sides around filament base	Obovoid or Pyriform	723.4	54.34	133.02	68.68	48	NA	NA	NA	NA	NA	NA	NA
ii	Ipomoea	Ipomoea pes-caprae	All sides around filament base	Obovoid or Pyriform	790.95	57.35	139.16	82.71	44.67	NA	NA	NA	NA	NA	NA	NA
ii	Ipomoea	Ipomoea pes-caprae	All sides around filament base	Obovoid or Pyriform	843.28	48.64	112.04	66.29	65.33	NA	NA	NA	NA	NA	NA	NA
ii	Ipomoea	Ipomoea pes-trigidis	Adaxial to lateral sides of filament base	Obovoid or Pyriform	177.31	41.32	86.12	48.2	16	NA	NA	NA	NA	NA	NA	NA
ii	Ipomoea	Ipomoea porphyrea	All sides around filament base	Obovoid or Pyriform	598.31	38.58	89.74	49.94	40	NA	NA	NA	NA	NA	NA	NA
ii	Ipomoea	Ipomoea quamoclit	All sides around filament base	Convex or Globose	344.8	48.14	16.57	24.99	5.33	NA	NA	NA	NA	NA	NA	NA
ii	Ipomoea	Ipomoea quamoclit	All sides around filament base	Convex or Globose	381.74	53.99	17.77	32.58	6	NA	NA	NA	NA	NA	NA	NA
i	Ipomoea	Ipomoea stenosiphon	NA	NA	NA	NA	NA	NA	NA	NA	NA	NA	NA	NA	NA	NA
i	Ipomoea	Ipomoea stenosiphon	NA	NA	NA	NA	NA	NA	NA	NA	NA	NA	NA	NA	NA	NA
i	Ipomoea	Ipomoea stenosiphon	NA	NA	NA	NA	NA	NA	NA	NA	NA	NA	NA	NA	NA	NA
ii	Ipomoea	Ipomoea triloba	All sides around filament base	Rounded conical, Bell-shaped, or Rounded cylindrical	412.87	33.43	199.95	37.3	13	NA	NA	NA	NA	NA	NA	NA
ii	Ipomoea	Ipomoea wangii	Adaxial to lateral sides of filament base	Obovoid or Pyriform	933.22	46.88	185.7	65.27	38.67	NA	NA	NA	NA	NA	NA	NA
iii	Lepistemon	Lepistemon binectarifer	All sides around filament base	NA	NA	NA	NA	NA	NA	No	Pointed	406.36	62.1	256.96	13.04	48
iii	Lepistemon	Lepistemon binectarifer	All sides around filament base	NA	NA	NA	NA	NA	NA	No	Pointed	282.74	61.05	114.85	22.85	40
iii	Lepistemon	Lepistemon intermedium	All sides around filament base	NA	NA	NA	NA	NA	NA	No	Pointed	379.09	68.14	240	20.22	24
iii	Lepistemon	Lepistemon owariensis	All sides around filament base	NA	NA	NA	NA	NA	NA	No	Pointed	387.52	82.66	254.31	20.04	26
iii	Lepistemon	Lepistemon owariensis	All sides around filament base	NA	NA	NA	NA	NA	NA	No	Pointed	435.12	49.24	284.4	20.03	88
iii	Lepistemon	Lepistemon owariensis	All sides around filament base	NA	NA	NA	NA	NA	NA	No	Pointed	395.6	94.23	294.18	14.77	24
iii	Lepistemon	Lepistemon parviflorus	All sides around filament base	NA	NA	NA	NA	NA	NA	No	Pointed	378.45	57.87	260.42	20.16	42
ii	Paralepistemon	Paralepistemon shirensis	All sides around filament base	Convex or Globose	455.74	43.56	73.65	64.76	88	NA	NA	NA	NA	NA	NA	NA
ii	Paralepistemon	Paralepistemon shirensis	All sides around filament base	Convex or Globose	620.79	58.8	98.34	54.13	60	NA	NA	NA	NA	NA	NA	NA
ii	Paralepistemon	Paralepistemon shirensis	All sides around filament base	Convex or Globose	453.07	42.5	79.67	64.59	56	NA	NA	NA	NA	NA	NA	NA
ii	Rivea	Rivea ornata	All sides around filament base	Obovoid or Pyriform	1639.83	46.28	343.86	132.12	60	NA	NA	NA	NA	NA	NA	NA
ii	Rivea	Rivea ornata	All sides around filament base	Obovoid or Pyriform	1584.88	52.49	392.61	131.56	44	NA	NA	NA	NA	NA	NA	NA
ii	Rivea	Rivea ornata	All sides around filament base	Obovoid or Pyriform	1411.7	53.98	349.44	126.61	64	NA	NA	NA	NA	NA	NA	NA
ii	Rivea	Rivea wightiana	All sides around filament base	Rounded conical, Bell-shaped, or Rounded cylindrical	993.83	49.13	120.14	96.55	18	NA	NA	NA	NA	NA	NA	NA
ii	Stictocardia	Stictocardia beraviensis	Adaxial to lateral sides of filament base	Rounded conical, Bell-shaped, or Rounded cylindrical	1178.86	38.56	86.81	35.5	40	NA	NA	NA	NA	NA	NA	NA
ii	Stictocardia	Stictocardia beraviensis	Adaxial to lateral sides of filament base	Rounded conical, Bell-shaped, or Rounded cylindrical	865.12	49.39	51.12	23.7	40	NA	NA	NA	NA	NA	NA	NA
ii	Stictocardia	Stictocardia beraviensis	Adaxial to lateral sides of filament base	Rounded conical, Bell-shaped, or Rounded cylindrical	1072.23	39.59	83.39	31.26	44	NA	NA	NA	NA	NA	NA	NA
ii	Stictocardia	Stictocardia incomta	Adaxial to lateral sides of filament base	Obovoid or Pyriform	978.88	61.56	108.96	27.28	32	NA	NA	NA	NA	NA	NA	NA
ii	Stictocardia	Stictocardia incomta	Adaxial to lateral sides of filament base	Obovoid or Pyriform	1033.43	52.41	122.72	37.12	40	NA	NA	NA	NA	NA	NA	NA
ii	Stictocardia	Stictocardia tiliifolia	Adaxial to lateral sides of filament base	Rounded conical, Bell-shaped, or Rounded cylindrical	937.42	39.31	88.12	27.19	62	NA	NA	NA	NA	NA	NA	NA
ii	Stictocardia	Stictocardia tiliifolia	Adaxial to lateral sides of filament base	Rounded conical, Bell-shaped, or Rounded cylindrical	935.7	49.79	84.49	37.45	32	NA	NA	NA	NA	NA	NA	NA
